# Supplementary material for: New Light on an Old Story: Breaking Kasha’s Rule in Phosphorescence Mechanism of Organic Boron Compounds and Molecule Design
Source: Int J Mol Sci. 2022 Jan 14;23(2):876. doi: 10.3390/ijms23020876 (PMC8776103; doi:10.3390/ijms23020876)
Supplement: Supplementary file 1 [file ijms-23-00876-s001.zip]

Archive with 1 entries (1 files):
- ijms-1516772-supplementary.pdf
